# Supplementary material for: Additions to Italian Pleosporinae, including Italica heraclei sp. nov
Source: Biodivers Data J. 2021 Jan 18;9:e59648. doi: 10.3897/BDJ.9.e59648 (PMC7835198; doi:10.3897/BDJ.9.e59648)
Supplement: XML Treatment for Italica heraclei [file BDJ.9.e59648-treatment1.xml]

<!DOCTYPE tp:taxon-treatment
  PUBLIC "-//TaxonX//DTD Taxonomic Treatment Publishing DTD v0 20100105//EN" "tax-treatment-NSO.dtd">
<tp:taxon-treatment xmlns:tp="http://www.plazi.org/taxpub"><tp:treatment-meta><mixed-citation publication-type="journal"><person-group><name><surname>Wijesinghe</surname><given-names>Subodini N.</given-names></name><name><surname>Wang</surname><given-names>Yong</given-names></name><name><surname>Zucconi</surname><given-names>Laura</given-names></name><name><surname>Dayarathne</surname><given-names>Monika C.</given-names></name><name><surname>Boonmee</surname><given-names>Saranyaphat</given-names></name><name><surname>Camporesi</surname><given-names>Erio</given-names></name><name><surname>Wanasinghe</surname><given-names>Dhanushka N.</given-names></name><name><surname>Hyde</surname><given-names>Kevin D.</given-names></name></person-group><article-title>Additions to Italian <tp:taxon-name><tp:taxon-name-part taxon-name-part-type="suborder">Pleosporinae</tp:taxon-name-part></tp:taxon-name>, including <italic><tp:taxon-name><tp:taxon-name-part taxon-name-part-type="genus" reg="Italica">Italica</tp:taxon-name-part> <tp:taxon-name-part taxon-name-part-type="species" reg="heraclei">heraclei</tp:taxon-name-part></tp:taxon-name></italic> sp. nov.</article-title><source>Biodivers Data J</source><day>18</day><month>1</month><year>2021</year><volume>9</volume><pub-id pub-id-type="doi">10.3897/BDJ.9.e59648</pub-id></mixed-citation></tp:treatment-meta><tp:nomenclature><tp:taxon-name><object-id xmlns:xlink="http://www.w3.org/1999/xlink" content-type="arpha" xlink:type="simple">D231C179-A0CB-5A11-8B50-2879901E3BA6</object-id><tp:taxon-name-part taxon-name-part-type="genus">Italica</tp:taxon-name-part> <tp:taxon-name-part taxon-name-part-type="species">heraclei</tp:taxon-name-part><object-id xmlns:xlink="http://www.w3.org/1999/xlink" xlink:type="simple" object-id-type="IndexFungorum">IF 557859</object-id><object-id xmlns:xlink="http://www.w3.org/1999/xlink" xlink:type="simple" object-id-type="Facesoffungi number">FoF 09223</object-id></tp:taxon-name><tp:taxon-authority>Wijes., Yong Wang bis, Camporesi &amp; K.D. Hyde</tp:taxon-authority><tp:taxon-status xmlns:xlink="http://www.w3.org/1999/xlink" xlink:type="simple">sp. nov.</tp:taxon-status></tp:nomenclature><tp:treatment-sec sec-type="materials"><title>Materials</title><list list-type="alpha-lower" list-content="occurrences"><list-item><p><bold>Type status:</bold> <named-content xmlns:xlink="http://www.w3.org/1999/xlink" content-type="dwc:typeStatus" xlink:type="simple">Holotype</named-content>. <bold>Occurrence:</bold> recordedBy: <named-content xmlns:xlink="http://www.w3.org/1999/xlink" content-type="dwc:recordedBy" xlink:type="simple">Erio Camporesi</named-content>; <bold>Taxon:</bold> scientificName: <named-content xmlns:xlink="http://www.w3.org/1999/xlink" content-type="dwc:scientificName" xlink:type="simple"><italic><tp:taxon-name><tp:taxon-name-part taxon-name-part-type="genus" reg="Italica">Italica</tp:taxon-name-part> <tp:taxon-name-part taxon-name-part-type="species" reg="heraclei">heraclei</tp:taxon-name-part></tp:taxon-name></italic> Wijes., Yong Wang bis, Camporesi &amp; K.D. Hyde, sp. nov.</named-content>; kingdom: <named-content xmlns:xlink="http://www.w3.org/1999/xlink" content-type="dwc:kingdom" xlink:type="simple"><tp:taxon-name><tp:taxon-name-part taxon-name-part-type="kingdom">Fungi</tp:taxon-name-part></tp:taxon-name></named-content>; phylum: <named-content xmlns:xlink="http://www.w3.org/1999/xlink" content-type="dwc:phylum" xlink:type="simple"><tp:taxon-name><tp:taxon-name-part taxon-name-part-type="phylum">Ascomycota</tp:taxon-name-part></tp:taxon-name></named-content>; class: <named-content xmlns:xlink="http://www.w3.org/1999/xlink" content-type="dwc:class" xlink:type="simple"><tp:taxon-name><tp:taxon-name-part taxon-name-part-type="class">Dothideomycetes</tp:taxon-name-part></tp:taxon-name></named-content>; order: <named-content xmlns:xlink="http://www.w3.org/1999/xlink" content-type="dwc:order" xlink:type="simple"><tp:taxon-name><tp:taxon-name-part taxon-name-part-type="order">Pleosporales</tp:taxon-name-part></tp:taxon-name></named-content>; family: <named-content xmlns:xlink="http://www.w3.org/1999/xlink" content-type="dwc:family" xlink:type="simple"><tp:taxon-name><tp:taxon-name-part taxon-name-part-type="family">Phaeosphaeriaceae</tp:taxon-name-part></tp:taxon-name></named-content>; genus: <named-content xmlns:xlink="http://www.w3.org/1999/xlink" content-type="dwc:genus" xlink:type="simple"><tp:taxon-name><tp:taxon-name-part taxon-name-part-type="genus">Italica</tp:taxon-name-part></tp:taxon-name></named-content>; specificEpithet: <named-content xmlns:xlink="http://www.w3.org/1999/xlink" content-type="dwc:specificEpithet" xlink:type="simple"><italic><tp:taxon-name><tp:taxon-name-part taxon-name-part-type="genus" reg="Italica"/><tp:taxon-name-part taxon-name-part-type="species" reg="heraclei">heraclei</tp:taxon-name-part></tp:taxon-name></italic></named-content>; taxonRank: <named-content xmlns:xlink="http://www.w3.org/1999/xlink" content-type="dwc:taxonRank" xlink:type="simple">species</named-content>; <bold>Location:</bold> stateProvince: <named-content xmlns:xlink="http://www.w3.org/1999/xlink" content-type="dwc:stateProvince" xlink:type="simple">Province of Forlì-Cesena [FC]</named-content>; county: <named-content xmlns:xlink="http://www.w3.org/1999/xlink" content-type="dwc:county" xlink:type="simple">Italy</named-content>; municipality: <named-content xmlns:xlink="http://www.w3.org/1999/xlink" content-type="dwc:municipality" xlink:type="simple">near Ranchio</named-content>; <bold>Identification:</bold> identifiedBy: <named-content xmlns:xlink="http://www.w3.org/1999/xlink" content-type="dwc:identifiedBy" xlink:type="simple">S.N. Wijesinghe</named-content>; <bold>Event:</bold> year: <named-content xmlns:xlink="http://www.w3.org/1999/xlink" content-type="dwc:year" xlink:type="simple">2018</named-content>; month: <named-content xmlns:xlink="http://www.w3.org/1999/xlink" content-type="dwc:month" xlink:type="simple">09</named-content>; day: <named-content xmlns:xlink="http://www.w3.org/1999/xlink" content-type="dwc:day" xlink:type="simple">10</named-content>; habitat: <named-content xmlns:xlink="http://www.w3.org/1999/xlink" content-type="dwc:habitat" xlink:type="simple">on a dead aboveground stem of <italic><tp:taxon-name><tp:taxon-name-part taxon-name-part-type="genus" reg="Heracleum">Heracleum</tp:taxon-name-part> <tp:taxon-name-part taxon-name-part-type="species" reg="sphondylium">sphondylium</tp:taxon-name-part></tp:taxon-name></italic> (<tp:taxon-name><tp:taxon-name-part taxon-name-part-type="order">Apiales</tp:taxon-name-part></tp:taxon-name>, <tp:taxon-name><tp:taxon-name-part taxon-name-part-type="family">Apiaceae</tp:taxon-name-part></tp:taxon-name>)</named-content>; fieldNotes: <named-content xmlns:xlink="http://www.w3.org/1999/xlink" content-type="dwc:fieldNotes" xlink:type="simple">Terrestrial</named-content>; <bold>Record Level:</bold> institutionID: <named-content xmlns:xlink="http://www.w3.org/1999/xlink" content-type="dwc:institutionID" xlink:type="simple">MFLU 18-1906</named-content>; institutionCode: <named-content xmlns:xlink="http://www.w3.org/1999/xlink" content-type="dwc:institutionCode" xlink:type="simple">Mae Fah Luang University Herbarium (MFLU)</named-content>; ownerInstitutionCode: <named-content xmlns:xlink="http://www.w3.org/1999/xlink" content-type="dwc:ownerInstitutionCode" xlink:type="simple">IT 4028</named-content></p></list-item><list-item><p><bold>Type status:</bold> <named-content xmlns:xlink="http://www.w3.org/1999/xlink" content-type="dwc:typeStatus" xlink:type="simple">Other material</named-content>. <bold>Record Level:</bold> type: <named-content xmlns:xlink="http://www.w3.org/1999/xlink" content-type="dwc:type" xlink:type="simple">ex-type living culture</named-content>; collectionID: <named-content xmlns:xlink="http://www.w3.org/1999/xlink" content-type="dwc:collectionID" xlink:type="simple">MFLUCC 20-0227</named-content>; collectionCode: <named-content xmlns:xlink="http://www.w3.org/1999/xlink" content-type="dwc:collectionCode" xlink:type="simple">Mae Fah Luang Culture Collection (MFLUCC)</named-content></p></list-item></list></tp:treatment-sec><tp:treatment-sec sec-type="Description"><title>Description</title><p>Saprobic on dead aboveground stem of <italic><tp:taxon-name><tp:taxon-name-part taxon-name-part-type="genus" reg="Heracleum">Heracleum</tp:taxon-name-part> <tp:taxon-name-part taxon-name-part-type="species" reg="sphondylium">sphondylium</tp:taxon-name-part></tp:taxon-name></italic> L. (<tp:taxon-name><tp:taxon-name-part taxon-name-part-type="order">Apiales</tp:taxon-name-part></tp:taxon-name>, <tp:taxon-name><tp:taxon-name-part taxon-name-part-type="family">Apiaceae</tp:taxon-name-part></tp:taxon-name>). <bold>Sexual morph</bold>: <italic>Ascomata</italic> (Fig. <xref ref-type="fig" rid="F6199310">3</xref>a-c) 250–280 × 230–250 µm (x¯ = 257 × 237 µm, n = 10), immersed to erumpent, solitary scattered, sessile, globose to subglobose, uniloculate, dark brown to black, coriaceous, ostiolate. <italic>Ostiole</italic> (Fig. <xref ref-type="fig" rid="F6199310">3</xref>c) papillate, 70–85 µm long, 80–100 µm wide, central, comprising blackish-brown to pale brown or hyaline cells. <italic>Peridium</italic> (Fig. <xref ref-type="fig" rid="F6199310">3</xref>d) 10–25 µm (x¯ = 16 µm, n = 15) wide, thin-walled, composed of 4–6 cell layers, outermost layers heavily pigmented, comprising dark brown to pale brown cells of <italic>textura angularis</italic>. <italic>Hamathecium</italic> comprising numerous, 2–3 µm wide (x¯ = 2.5 µm, n = 10), filamentous, branched pseudoparaphyses (Fig. <xref ref-type="fig" rid="F6199310">3</xref>e) with distinct septa. <italic>Asci</italic> (Fig. <xref ref-type="fig" rid="F6199310">3</xref>f-k) 80–120 × 8–9 µm (x¯ = 100 × 8.5 µm, n = 10), 8-spored, bitunicate, fissitunicate, cylindrical, apically rounded with thick-walled, minute ocular chamber, short pedicellate. <italic>Ascospores</italic> (Fig. <xref ref-type="fig" rid="F6199310">3</xref>l-n) 13–22 × 4–5.5 µm (x¯ = 18 × 5 µm, n = 30), overlapping, uniseriate, ellipsoidal to subcylindrical, 4–6 transversely septate, vertically aseptate, with rounded ends, widest at the middle cell when matured, constricted at the septa, initially hyaline, becoming yellowish-brown at maturity, smooth-walled, mucilaginous sheath absent. <bold>Asexual morph</bold>: Undetermined.</p><p>Culture characteristics: Ascospores germinating on MEA (malt extract agar) within 2 days, from single-spore isolation. Colonies (Fig. <xref ref-type="fig" rid="F6199310">3</xref>o-p) on PDA reaching 5–10 mm diam. after 28 days at 18°C, circular, entire edge, flat, dense, bright yellow in both upper and lower sides.</p><p>GenBank accession numbers (ex-MFLU 18-1906<sup>T</sup>): SSU = MT881671, ITS = MT881676, LSU = MT881653, TEF = MT901290</p></tp:treatment-sec><tp:treatment-sec sec-type="Etymology"><title>Etymology</title><p>Etymology: <italic><tp:taxon-name><tp:taxon-name-part taxon-name-part-type="genus" reg="Italica"/><tp:taxon-name-part taxon-name-part-type="species" reg="heraclei">heraclei</tp:taxon-name-part></tp:taxon-name></italic>, referring to the host genus <italic><tp:taxon-name><tp:taxon-name-part taxon-name-part-type="genus" reg="Heracleum">Heracleum</tp:taxon-name-part></tp:taxon-name></italic> from which the strains were isolated.</p></tp:treatment-sec><tp:treatment-sec sec-type="Notes"><title>Notes</title><p>Notes: <italic><tp:taxon-name><tp:taxon-name-part taxon-name-part-type="genus" reg="Italica">Italica</tp:taxon-name-part> <tp:taxon-name-part taxon-name-part-type="species" reg="heraclei">heraclei</tp:taxon-name-part></tp:taxon-name></italic> (holotype MFLU 18-1906) was isolated from a dead aerial stem of <italic><tp:taxon-name><tp:taxon-name-part taxon-name-part-type="genus" reg="Heracleum">Heracleum</tp:taxon-name-part> <tp:taxon-name-part taxon-name-part-type="species" reg="sphondylium">sphondylium</tp:taxon-name-part></tp:taxon-name></italic> (<tp:taxon-name><tp:taxon-name-part taxon-name-part-type="order">Apiales</tp:taxon-name-part></tp:taxon-name>, <tp:taxon-name><tp:taxon-name-part taxon-name-part-type="family">Apiaceae</tp:taxon-name-part></tp:taxon-name>), whereas <italic><tp:taxon-name><tp:taxon-name-part taxon-name-part-type="genus" reg="Italica">I.</tp:taxon-name-part> <tp:taxon-name-part taxon-name-part-type="species" reg="achilleae">achilleae</tp:taxon-name-part></tp:taxon-name></italic> (MFLUCC 14-0955) and <italic><tp:taxon-name><tp:taxon-name-part taxon-name-part-type="genus" reg="Italica">I.</tp:taxon-name-part> <tp:taxon-name-part taxon-name-part-type="species" reg="luzulae">luzulae</tp:taxon-name-part></tp:taxon-name></italic> (MFLUCC 14-0932) were previously isolated from <italic><tp:taxon-name><tp:taxon-name-part taxon-name-part-type="genus" reg="Achillea">Achillea</tp:taxon-name-part> <tp:taxon-name-part taxon-name-part-type="species" reg="millefolium">millefolium</tp:taxon-name-part></tp:taxon-name></italic> (<tp:taxon-name><tp:taxon-name-part taxon-name-part-type="order">Asterales</tp:taxon-name-part></tp:taxon-name>, <tp:taxon-name><tp:taxon-name-part taxon-name-part-type="family">Asteraceae</tp:taxon-name-part></tp:taxon-name>) and <italic><tp:taxon-name><tp:taxon-name-part taxon-name-part-type="genus" reg="Luzula">Luzula</tp:taxon-name-part></tp:taxon-name></italic> sp. (<tp:taxon-name><tp:taxon-name-part taxon-name-part-type="order">Poales</tp:taxon-name-part></tp:taxon-name>, <tp:taxon-name><tp:taxon-name-part taxon-name-part-type="family">Juncaceae</tp:taxon-name-part></tp:taxon-name>), respectively. The strains of <italic><tp:taxon-name><tp:taxon-name-part taxon-name-part-type="genus" reg="Italica">Italica</tp:taxon-name-part> <tp:taxon-name-part taxon-name-part-type="species" reg="heraclei">heraclei</tp:taxon-name-part></tp:taxon-name></italic> (MFLUCC 20-0227) and <italic><tp:taxon-name><tp:taxon-name-part taxon-name-part-type="genus" reg="Italica">I.</tp:taxon-name-part> <tp:taxon-name-part taxon-name-part-type="species" reg="achilleae">achilleae</tp:taxon-name-part></tp:taxon-name></italic> (MFLUCC 14-0955) were collected from the same Province, Forlì-Cesena; <italic><tp:taxon-name><tp:taxon-name-part taxon-name-part-type="genus" reg="Italica">Italica</tp:taxon-name-part></tp:taxon-name><tp:taxon-name><tp:taxon-name-part taxon-name-part-type="genus" reg="Italica"/><tp:taxon-name-part taxon-name-part-type="species" reg="luzulae">luzulae</tp:taxon-name-part></tp:taxon-name></italic> (MFLUCC 14-0932) was collected from Trento Province (<xref ref-type="bibr" rid="B6199401">Ariyawansa et al. 2015b</xref>, <xref ref-type="bibr" rid="B6202612">Wanasinghe et al. 2018b</xref>).</p><p><italic><tp:taxon-name><tp:taxon-name-part taxon-name-part-type="genus" reg="Italica">Italica</tp:taxon-name-part> <tp:taxon-name-part taxon-name-part-type="species" reg="heraclei">heraclei</tp:taxon-name-part></tp:taxon-name></italic> (MFLUCC 20-0227) shows morphological characters that are typical for the genus, including coriaceous ascomata; filamentous, branched and septate pseudoparaphyses; and hyaline to yellowish-brown ascospores. <italic><tp:taxon-name><tp:taxon-name-part taxon-name-part-type="genus" reg="Italica">Italica</tp:taxon-name-part> <tp:taxon-name-part taxon-name-part-type="species" reg="heraclei">heraclei</tp:taxon-name-part></tp:taxon-name></italic> differs from other <italic><tp:taxon-name><tp:taxon-name-part taxon-name-part-type="genus" reg="Italica">Italica</tp:taxon-name-part></tp:taxon-name></italic> species by its cylindrical asci and vertically aseptate (Fig. <xref ref-type="fig" rid="F6199310">3</xref>) and uniseriate-arranged ascospores in asci.</p><p>From the comparison of the SSU, ITS, LSU and TEF sequences of <italic><tp:taxon-name><tp:taxon-name-part taxon-name-part-type="genus" reg="Italica">I.</tp:taxon-name-part> <tp:taxon-name-part taxon-name-part-type="species" reg="heraclei">heraclei</tp:taxon-name-part></tp:taxon-name></italic> (MFLUCC 20-0227) and <italic><tp:taxon-name><tp:taxon-name-part taxon-name-part-type="genus" reg="Italica">I.</tp:taxon-name-part> <tp:taxon-name-part taxon-name-part-type="species" reg="luzulae">luzulae</tp:taxon-name-part></tp:taxon-name></italic> (MFLUCC 14-0932, type species) strains, we detected 3/949 (0.31%), 67/517 (12.95%), 20/796 (2.51%) and 32/619 (5.16%) differences, respectively. From the comparison of SSU, ITS, LSU and TEF nucleotides of <italic><tp:taxon-name><tp:taxon-name-part taxon-name-part-type="genus" reg="Italica">I.</tp:taxon-name-part> <tp:taxon-name-part taxon-name-part-type="species" reg="heraclei">heraclei</tp:taxon-name-part></tp:taxon-name></italic> and <italic><tp:taxon-name><tp:taxon-name-part taxon-name-part-type="genus" reg="Italica">I.</tp:taxon-name-part> <tp:taxon-name-part taxon-name-part-type="species" reg="achilleae">achilleae</tp:taxon-name-part></tp:taxon-name></italic> (MFLUCC 14-0955), we found 1/950 (0.1%), 64/517 (12.37%), 7/796 (1.13%) and 28/619 (4.52%) differences, respectively. According to the results of our integrative taxonomy approach, we described <italic><tp:taxon-name><tp:taxon-name-part taxon-name-part-type="genus" reg="Italica">I.</tp:taxon-name-part> <tp:taxon-name-part taxon-name-part-type="species" reg="heraclei">heraclei</tp:taxon-name-part></tp:taxon-name></italic> (MFLUCC 20-0227) as a new species.</p></tp:treatment-sec><tp:treatment-sec><!--Section generated to contain objects referenced in tp:taxon-treatment.--><fig id="F6199310" position="float" orientation="portrait"><object-id xmlns:xlink="http://www.w3.org/1999/xlink" content-type="arpha" xlink:type="simple">F57019D0-23C6-5AB9-940F-C212AF617B64</object-id><object-id xmlns:xlink="http://www.w3.org/1999/xlink" content-type="doi" xlink:type="simple">10.3897/BDJ.9.e59648.figure3</object-id><label>Figure 3.</label><caption><p><italic><tp:taxon-name><tp:taxon-name-part taxon-name-part-type="genus" reg="Italica">Italica</tp:taxon-name-part> <tp:taxon-name-part taxon-name-part-type="species" reg="heraclei">heraclei</tp:taxon-name-part></tp:taxon-name></italic> (MFLU 18-1906). <bold>a-b.</bold> Ascomata on a dead stem of <italic><tp:taxon-name><tp:taxon-name-part taxon-name-part-type="genus" reg="Heracleum">Heracleum</tp:taxon-name-part> <tp:taxon-name-part taxon-name-part-type="species" reg="sphondylium">sphondylium</tp:taxon-name-part></tp:taxon-name></italic> (<tp:taxon-name><tp:taxon-name-part taxon-name-part-type="order">Apiales</tp:taxon-name-part></tp:taxon-name>, <tp:taxon-name><tp:taxon-name-part taxon-name-part-type="family">Apiaceae</tp:taxon-name-part></tp:taxon-name>). <bold>c.</bold> Section of an ascoma. <bold>d.</bold> Peridium. <bold>e.</bold> Pseudoparaphyses. <bold>f-j.</bold> Asci. <bold>k-n.</bold> Ascospores. <bold>o-p.</bold> Colonies on PDA from upper (<bold>o</bold>) and lower (<bold>p</bold>) sides. Scale bars: a-b = 200 µm, c = 100 µm, d-j = 20 µm, k-n = 10 µm.</p></caption><graphic xmlns:xlink="http://www.w3.org/1999/xlink" xlink:href="bdj-09-e59648-g003.jpg" position="float" id="oo_479944.jpg" orientation="portrait" xlink:type="simple"><uri content-type="original_file" xlink:type="simple">https://binary.pensoft.net/fig/479944</uri></graphic></fig></tp:treatment-sec><ref-list><ref id="B6199401"><element-citation xmlns:xlink="http://www.w3.org/1999/xlink" publication-type="article" xlink:type="simple"><person-group person-group-type="author"><name name-style="western"><surname>Ariyawansa</surname><given-names>H. A.</given-names></name><name name-style="western"><surname>Hyde</surname><given-names>K. D.</given-names></name><name name-style="western"><surname>Jayasiri</surname><given-names>S. C.</given-names></name><name name-style="western"><surname>Buyck</surname><given-names>B.</given-names></name><name name-style="western"><surname>Chethana</surname><given-names>K. W.T.</given-names></name><name name-style="western"><surname>Dai</surname><given-names>D. Q.</given-names></name><name name-style="western"><surname>Dai</surname><given-names>Y. C.</given-names></name><name name-style="western"><surname>Daranagama</surname><given-names>D. A.</given-names></name><name name-style="western"><surname>Jayawardena</surname><given-names>R. S.</given-names></name><name name-style="western"><surname>Lcking</surname><given-names>R.</given-names></name><name name-style="western"><surname>Ghobad-Nejhad</surname><given-names>M.</given-names></name><name name-style="western"><surname>Niskanen</surname><given-names>T.</given-names></name><name name-style="western"><surname>Thambugala</surname><given-names>K. M.</given-names></name><name name-style="western"><surname>Voigt</surname><given-names>K.</given-names></name><name name-style="western"><surname>Zhao</surname><given-names>R. L.</given-names></name><name name-style="western"><surname>Li</surname><given-names>G. J.</given-names></name><name name-style="western"><surname>Doilom</surname><given-names>M.</given-names></name><name name-style="western"><surname>Boonmee</surname><given-names>S.</given-names></name><name name-style="western"><surname>Yang</surname><given-names>Z. L.</given-names></name><name name-style="western"><surname>Cai</surname><given-names>Q.</given-names></name><name name-style="western"><surname>Cui</surname><given-names>Y. Y.</given-names></name><name name-style="western"><surname>Bahkali</surname><given-names>A. H.</given-names></name><name name-style="western"><surname>Chen</surname><given-names>J.</given-names></name><name name-style="western"><surname>Cui</surname><given-names>B. K.</given-names></name><name name-style="western"><surname>Chen</surname><given-names>Y. Y.</given-names></name><name name-style="western"><surname>Monika</surname><given-names>C. D.</given-names></name><name name-style="western"><surname>Dissanayake</surname><given-names>A. J.</given-names></name><name name-style="western"><surname>Ekanayaka</surname><given-names>A. H.</given-names></name><name name-style="western"><surname>Hashimoto</surname><given-names>A.</given-names></name><name name-style="western"><surname>Hongsanan</surname><given-names>S.</given-names></name><name name-style="western"><surname>Jones</surname><given-names>E. B.G.</given-names></name><name name-style="western"><surname>Larsson</surname><given-names>E.</given-names></name><name name-style="western"><surname>Li</surname><given-names>W. J.</given-names></name><name name-style="western"><surname>Li</surname><given-names>Q. R.</given-names></name><name name-style="western"><surname>Liu</surname><given-names>J. K.</given-names></name><name name-style="western"><surname>Luo</surname><given-names>Z. L.</given-names></name><name name-style="western"><surname>Maharachchikumbura</surname><given-names>S. S.N.</given-names></name><name name-style="western"><surname>Mapook</surname><given-names>A.</given-names></name><name name-style="western"><surname>McKenzie</surname><given-names>E. H.C.</given-names></name><name name-style="western"><surname>Norphanphoun</surname><given-names>C.</given-names></name><name name-style="western"><surname>Konta</surname><given-names>S.</given-names></name><name name-style="western"><surname>Pang</surname><given-names>K. L.</given-names></name><name name-style="western"><surname>Perera</surname><given-names>R. H.</given-names></name><name name-style="western"><surname>Phookamsak</surname><given-names>R.</given-names></name><name name-style="western"><surname>Phukhamsakda</surname><given-names>C.</given-names></name><name name-style="western"><surname>Pinruan</surname><given-names>U.</given-names></name><name name-style="western"><surname>Randrianjohany</surname><given-names>E.</given-names></name><name name-style="western"><surname>Singtripop</surname><given-names>C.</given-names></name><name name-style="western"><surname>Tanaka</surname><given-names>K.</given-names></name><name name-style="western"><surname>Tian</surname><given-names>C. M.</given-names></name><name name-style="western"><surname>Tibpromma</surname><given-names>S.</given-names></name><name name-style="western"><surname>Abdel-Wahab</surname><given-names>M. A.</given-names></name><name name-style="western"><surname>Wanasinghe</surname><given-names>D. N.</given-names></name><name name-style="western"><surname>Wijayawardene</surname><given-names>N. N.</given-names></name><name name-style="western"><surname>Zhang</surname><given-names>J. F.</given-names></name><name name-style="western"><surname>Zhang</surname><given-names>H.</given-names></name><name name-style="western"><surname>Abdel- Aziz</surname><given-names>F. A.</given-names></name><name name-style="western"><surname>Wedin</surname><given-names>M.</given-names></name><name name-style="western"><surname>Westberg</surname><given-names>M.</given-names></name><name name-style="western"><surname>Ammirati</surname><given-names>J. F.</given-names></name><name name-style="western"><surname>Bulgakov</surname><given-names>T. S.</given-names></name><name name-style="western"><surname>Lima</surname><given-names>D. X.</given-names></name><name name-style="western"><surname>Callaghan</surname><given-names>T. M.</given-names></name><name name-style="western"><surname>Callac</surname><given-names>P.</given-names></name><name name-style="western"><surname>Chang</surname><given-names>C. H.</given-names></name><name name-style="western"><surname>Coca</surname><given-names>L. F.</given-names></name><name name-style="western"><surname>Dal-Forno</surname><given-names>M.</given-names></name><name name-style="western"><surname>Dollhofer</surname><given-names>V.</given-names></name><name name-style="western"><surname>Fliegerov</surname><given-names>K.</given-names></name><name name-style="western"><surname>Greiner</surname><given-names>K.</given-names></name><name name-style="western"><surname>Griffith</surname><given-names>G. W.</given-names></name><name name-style="western"><surname>Ho</surname><given-names>H. M.</given-names></name><name name-style="western"><surname>Hofstetter</surname><given-names>V.</given-names></name><name name-style="western"><surname>Jeewon</surname><given-names>R.</given-names></name><name name-style="western"><surname>Kang</surname><given-names>J. C.</given-names></name><name name-style="western"><surname>Wen</surname><given-names>T. C.</given-names></name><name name-style="western"><surname>Kirk</surname><given-names>P. M.</given-names></name><name name-style="western"><surname>Kytvuori</surname><given-names>I.</given-names></name><name name-style="western"><surname>Lawrey</surname><given-names>J. D.</given-names></name><name name-style="western"><surname>Xing</surname><given-names>J.</given-names></name><name name-style="western"><surname>Li</surname><given-names>H.</given-names></name><name name-style="western"><surname>Liu</surname><given-names>Z. Y.</given-names></name><name name-style="western"><surname>Liu</surname><given-names>X. Z.</given-names></name><name name-style="western"><surname>Liimatainen</surname><given-names>K.</given-names></name><name name-style="western"><surname>Lumbsch</surname><given-names>H. T.</given-names></name><name name-style="western"><surname>Matsumura</surname><given-names>M.</given-names></name><name name-style="western"><surname>Moncada</surname><given-names>B.</given-names></name><name name-style="western"><surname>Moncada</surname><given-names>S.</given-names></name><name name-style="western"><surname>Parnmen</surname><given-names>S.</given-names></name><name name-style="western"><surname>Azevedo Santiago</surname><given-names>A. L.C.M.</given-names></name><name name-style="western"><surname>Sommai</surname><given-names>S.</given-names></name><name name-style="western"><surname>Song</surname><given-names>Y.</given-names></name><name name-style="western"><surname>Souza</surname><given-names>C. A.F.</given-names></name><name name-style="western"><surname>Souza-Motta</surname><given-names>C. M.</given-names></name><name name-style="western"><surname>Su</surname><given-names>H. Y.</given-names></name><name name-style="western"><surname>Suetrong</surname><given-names>S.</given-names></name><name name-style="western"><surname>Wang</surname><given-names>Y.</given-names></name><name name-style="western"><surname>Wei</surname><given-names>S. F.</given-names></name><name name-style="western"><surname>Yuan</surname><given-names>H. S.</given-names></name><name name-style="western"><surname>Zhou</surname><given-names>L. W.</given-names></name><name name-style="western"><surname>Rblov</surname><given-names>M.</given-names></name><name name-style="western"><surname>Fournier</surname><given-names>J.</given-names></name><name name-style="western"><surname>Camporesi</surname><given-names>E.</given-names></name><name name-style="western"><surname>Luangsa-ard</surname><given-names>J. J.</given-names></name><name name-style="western"><surname>Tasanathai</surname><given-names>K.</given-names></name><name name-style="western"><surname>Khonsanit</surname><given-names>A.</given-names></name><name name-style="western"><surname>Thanakitpipattana</surname><given-names>D.</given-names></name><name name-style="western"><surname>Somrithipol</surname><given-names>S.</given-names></name><name name-style="western"><surname>Diederich</surname><given-names>P.</given-names></name><name name-style="western"><surname>Millanes</surname><given-names>A. M.</given-names></name><name name-style="western"><surname>Common</surname><given-names>R. S.</given-names></name><name name-style="western"><surname>Stadler</surname><given-names>M.</given-names></name><name name-style="western"><surname>Yan</surname><given-names>J. Y.</given-names></name><name name-style="western"><surname>Li XH</surname></name><name name-style="western"><surname>Lee HW</surname></name><name name-style="western"><surname>Nguyen TTT</surname></name><name name-style="western"><surname>Lee HB</surname></name><name name-style="western"><surname>Battistin E</surname></name><name name-style="western"><surname>Marsico O</surname></name><name name-style="western"><surname>Vizzini A</surname></name><name name-style="western"><surname>Vila J</surname></name><name name-style="western"><surname>Ercole E</surname></name><name name-style="western"><surname>Eberhardt U</surname></name><name name-style="western"><surname>Simonini G</surname></name><name name-style="western"><surname>Wen HA</surname></name><name name-style="western"><surname>Chen</surname><given-names>X. H.</given-names></name></person-group><year>2015</year><article-title>Fungal diversity notes 111–252–taxonomic and phylogenetic contributions to fungal taxa</article-title><source>Fungal Diversity</source><volume>75</volume><fpage>27</fpage><lpage>248</lpage><pub-id pub-id-type="doi">10.1007/s13225-015-0346-5</pub-id></element-citation></ref><ref id="B6202612"><element-citation xmlns:xlink="http://www.w3.org/1999/xlink" publication-type="article" xlink:type="simple"><person-group person-group-type="author"><name name-style="western"><surname>Wanasinghe</surname><given-names>D. N.</given-names></name><name name-style="western"><surname>Phukhamsakda</surname><given-names>C.</given-names></name><name name-style="western"><surname>Hyde</surname><given-names>K. D.</given-names></name><name name-style="western"><surname>Jeewon</surname><given-names>R.</given-names></name><name name-style="western"><surname>Lee</surname><given-names>H. B.</given-names></name><name name-style="western"><surname>Jones</surname><given-names>E. B.G.</given-names></name><name name-style="western"><surname>Tibpromma</surname><given-names>S.</given-names></name><name name-style="western"><surname>Tennakoon</surname><given-names>D. S.</given-names></name><name name-style="western"><surname>Dissanayake</surname><given-names>A. J.</given-names></name><name name-style="western"><surname>Jayasiri</surname><given-names>S. C.</given-names></name><name name-style="western"><surname>Gafforov</surname><given-names>Y.</given-names></name><name name-style="western"><surname>Camporesi</surname><given-names>E.</given-names></name><name name-style="western"><surname>Bulgakov</surname><given-names>T. S.</given-names></name><name name-style="western"><surname>Ekanayake</surname><given-names>A. H.</given-names></name><name name-style="western"><surname>Perera</surname><given-names>R. H.</given-names></name><name name-style="western"><surname>Samarakoon</surname><given-names>M. C.</given-names></name><name name-style="western"><surname>Goonasekara</surname><given-names>I. D.</given-names></name><name name-style="western"><surname>Mapook</surname><given-names>A.</given-names></name><name name-style="western"><surname>Li</surname><given-names>W. J.</given-names></name><name name-style="western"><surname>Senanayake</surname><given-names>I. C.</given-names></name><name name-style="western"><surname>Li</surname><given-names>J. F.</given-names></name><name name-style="western"><surname>Norphanphoun</surname><given-names>C.</given-names></name><name name-style="western"><surname>Doilom</surname><given-names>M.</given-names></name><name name-style="western"><surname>Bahkali</surname><given-names>A. H.</given-names></name><name name-style="western"><surname>Xu</surname><given-names>J. C.</given-names></name><name name-style="western"><surname>Mortimer</surname><given-names>P. E.</given-names></name><name name-style="western"><surname>Tibell</surname><given-names>L.</given-names></name><name name-style="western"><surname>Tibell</surname><given-names>S.</given-names></name><name name-style="western"><surname>Karunarathna</surname><given-names>S. C.</given-names></name></person-group><year>2018</year><article-title>Fungal diversity notes 709–839: taxonomic and phylogenetic contributions to fungal taxa with an emphasis on fungi on <tp:taxon-name><tp:taxon-name-part taxon-name-part-type="family">Rosaceae</tp:taxon-name-part></tp:taxon-name></article-title><source>Fungal Diversity</source><volume>89</volume><fpage>1</fpage><lpage>236</lpage><pub-id pub-id-type="doi">10.1007/s13225-018-0395-7</pub-id></element-citation></ref></ref-list></tp:taxon-treatment>
