# Supplementary material for: Additions to Italian Pleosporinae, including Italica heraclei sp. nov
Source: Biodivers Data J. 2021 Jan 18;9:e59648. doi: 10.3897/BDJ.9.e59648 (PMC7835198; doi:10.3897/BDJ.9.e59648)
Supplement: XML Treatment for Pseudoophiobolus mathieui [file BDJ.9.e59648-treatment2.xml]

<!DOCTYPE tp:taxon-treatment
  PUBLIC "-//TaxonX//DTD Taxonomic Treatment Publishing DTD v0 20100105//EN" "tax-treatment-NSO.dtd">
<tp:taxon-treatment xmlns:tp="http://www.plazi.org/taxpub"><tp:treatment-meta><mixed-citation publication-type="journal"><person-group><name><surname>Wijesinghe</surname><given-names>Subodini N.</given-names></name><name><surname>Wang</surname><given-names>Yong</given-names></name><name><surname>Zucconi</surname><given-names>Laura</given-names></name><name><surname>Dayarathne</surname><given-names>Monika C.</given-names></name><name><surname>Boonmee</surname><given-names>Saranyaphat</given-names></name><name><surname>Camporesi</surname><given-names>Erio</given-names></name><name><surname>Wanasinghe</surname><given-names>Dhanushka N.</given-names></name><name><surname>Hyde</surname><given-names>Kevin D.</given-names></name></person-group><article-title>Additions to Italian <tp:taxon-name><tp:taxon-name-part taxon-name-part-type="suborder">Pleosporinae</tp:taxon-name-part></tp:taxon-name>, including <italic><tp:taxon-name><tp:taxon-name-part taxon-name-part-type="genus" reg="Italica">Italica</tp:taxon-name-part> <tp:taxon-name-part taxon-name-part-type="species" reg="heraclei">heraclei</tp:taxon-name-part></tp:taxon-name></italic> sp. nov.</article-title><source>Biodivers Data J</source><day>18</day><month>1</month><year>2021</year><volume>9</volume><pub-id pub-id-type="doi">10.3897/BDJ.9.e59648</pub-id></mixed-citation></tp:treatment-meta><tp:nomenclature><tp:taxon-name><object-id xmlns:xlink="http://www.w3.org/1999/xlink" content-type="arpha" xlink:type="simple">29E4C2F0-5ADA-5F93-89E0-A48495626C05</object-id><tp:taxon-name-part taxon-name-part-type="genus">Pseudoophiobolus</tp:taxon-name-part> <tp:taxon-name-part taxon-name-part-type="species">mathieui</tp:taxon-name-part><object-id xmlns:xlink="http://www.w3.org/1999/xlink" xlink:type="simple" object-id-type="IndexFungorum">IF554183</object-id><object-id xmlns:xlink="http://www.w3.org/1999/xlink" xlink:type="simple" object-id-type="Facesoffungi number">FoF 03804</object-id></tp:taxon-name><tp:taxon-authority>(Westend.) Phookamsak., Wanas., S.K. Huang, Camporesi &amp; K.D. Hyde (2017)</tp:taxon-authority><tp:nomenclature-citation-list><tp:nomenclature-citation><tp:taxon-name><tp:taxon-name-part taxon-name-part-type="genus">Pseudoophiobolus</tp:taxon-name-part> <tp:taxon-name-part taxon-name-part-type="species">mathieui</tp:taxon-name-part></tp:taxon-name><comment><italic><tp:taxon-name><tp:taxon-name-part taxon-name-part-type="genus" reg="Sphaeria">Sphaeria</tp:taxon-name-part> <tp:taxon-name-part taxon-name-part-type="species" reg="mathieui">mathieui</tp:taxon-name-part></tp:taxon-name></italic></comment></tp:nomenclature-citation><tp:nomenclature-citation><tp:taxon-name><tp:taxon-name-part taxon-name-part-type="genus" reg="Sphaeria"/><tp:taxon-name-part taxon-name-part-type="species" reg="mathieui"/></tp:taxon-name><comment>Basionym: <italic><tp:taxon-name><tp:taxon-name-part taxon-name-part-type="genus" reg="Sphaeria">Sphaeria</tp:taxon-name-part> <tp:taxon-name-part taxon-name-part-type="species" reg="mathieui">mathieui</tp:taxon-name-part></tp:taxon-name></italic> Westend., Bull. Acad. R. Sci. Belg., Cl. Sci., sér. 2: no. 5 (1859)</comment></tp:nomenclature-citation></tp:nomenclature-citation-list></tp:nomenclature><tp:treatment-sec sec-type="materials"><title>Materials</title><list list-type="alpha-lower" list-content="occurrences"><list-item><p><bold>Type status:</bold> <named-content xmlns:xlink="http://www.w3.org/1999/xlink" content-type="dwc:typeStatus" xlink:type="simple">Other material</named-content>. <bold>Occurrence:</bold> recordedBy: <named-content xmlns:xlink="http://www.w3.org/1999/xlink" content-type="dwc:recordedBy" xlink:type="simple">Erio Camporesi</named-content>; <bold>Taxon:</bold> kingdom: <named-content xmlns:xlink="http://www.w3.org/1999/xlink" content-type="dwc:kingdom" xlink:type="simple"><tp:taxon-name><tp:taxon-name-part taxon-name-part-type="kingdom">Fungi</tp:taxon-name-part></tp:taxon-name></named-content>; phylum: <named-content xmlns:xlink="http://www.w3.org/1999/xlink" content-type="dwc:phylum" xlink:type="simple"><tp:taxon-name><tp:taxon-name-part taxon-name-part-type="phylum">Ascomycota</tp:taxon-name-part></tp:taxon-name></named-content>; class: <named-content xmlns:xlink="http://www.w3.org/1999/xlink" content-type="dwc:class" xlink:type="simple"><tp:taxon-name><tp:taxon-name-part taxon-name-part-type="class">Dothideomycetes</tp:taxon-name-part></tp:taxon-name></named-content>; order: <named-content xmlns:xlink="http://www.w3.org/1999/xlink" content-type="dwc:order" xlink:type="simple"><tp:taxon-name><tp:taxon-name-part taxon-name-part-type="order">Pleosporales</tp:taxon-name-part></tp:taxon-name></named-content>; family: <named-content xmlns:xlink="http://www.w3.org/1999/xlink" content-type="dwc:family" xlink:type="simple"><tp:taxon-name><tp:taxon-name-part taxon-name-part-type="family">Phaeosphaeriaceae</tp:taxon-name-part></tp:taxon-name></named-content>; genus: <named-content xmlns:xlink="http://www.w3.org/1999/xlink" content-type="dwc:genus" xlink:type="simple"><tp:taxon-name><tp:taxon-name-part taxon-name-part-type="genus">Pseudoophiobolus</tp:taxon-name-part></tp:taxon-name></named-content>; specificEpithet: <named-content xmlns:xlink="http://www.w3.org/1999/xlink" content-type="dwc:specificEpithet" xlink:type="simple"><tp:taxon-name><tp:taxon-name-part taxon-name-part-type="genus" reg="Pseudoophiobolus"/><tp:taxon-name-part taxon-name-part-type="species" reg="mathieui">mathieui</tp:taxon-name-part></tp:taxon-name></named-content>; taxonRank: <named-content xmlns:xlink="http://www.w3.org/1999/xlink" content-type="dwc:taxonRank" xlink:type="simple">species</named-content>; <bold>Location:</bold> stateProvince: <named-content xmlns:xlink="http://www.w3.org/1999/xlink" content-type="dwc:stateProvince" xlink:type="simple">Province of Ravenna</named-content>; county: <named-content xmlns:xlink="http://www.w3.org/1999/xlink" content-type="dwc:county" xlink:type="simple">Italy</named-content>; municipality: <named-content xmlns:xlink="http://www.w3.org/1999/xlink" content-type="dwc:municipality" xlink:type="simple">near Brisighella</named-content>; <bold>Identification:</bold> identifiedBy: <named-content xmlns:xlink="http://www.w3.org/1999/xlink" content-type="dwc:identifiedBy" xlink:type="simple">S.N. Wijesinghe</named-content>; <bold>Event:</bold> year: <named-content xmlns:xlink="http://www.w3.org/1999/xlink" content-type="dwc:year" xlink:type="simple">2018</named-content>; month: <named-content xmlns:xlink="http://www.w3.org/1999/xlink" content-type="dwc:month" xlink:type="simple">9</named-content>; day: <named-content xmlns:xlink="http://www.w3.org/1999/xlink" content-type="dwc:day" xlink:type="simple">10</named-content>; habitat: <named-content xmlns:xlink="http://www.w3.org/1999/xlink" content-type="dwc:habitat" xlink:type="simple">on a dead areail stem of <italic><tp:taxon-name><tp:taxon-name-part taxon-name-part-type="genus" reg="Artemisia">Artemisia</tp:taxon-name-part></tp:taxon-name></italic> sp. (<tp:taxon-name><tp:taxon-name-part taxon-name-part-type="order">Asterales</tp:taxon-name-part></tp:taxon-name>, <tp:taxon-name><tp:taxon-name-part taxon-name-part-type="family">Asteraceae</tp:taxon-name-part></tp:taxon-name>)</named-content>; fieldNotes: <named-content xmlns:xlink="http://www.w3.org/1999/xlink" content-type="dwc:fieldNotes" xlink:type="simple">Terrestrial</named-content>; <bold>Record Level:</bold> institutionID: <named-content xmlns:xlink="http://www.w3.org/1999/xlink" content-type="dwc:institutionID" xlink:type="simple">MFLU 18-1907</named-content>; institutionCode: <named-content xmlns:xlink="http://www.w3.org/1999/xlink" content-type="dwc:institutionCode" xlink:type="simple">Mae Fah Luang University Herbarium (MFLU)</named-content>; ownerInstitutionCode: <named-content xmlns:xlink="http://www.w3.org/1999/xlink" content-type="dwc:ownerInstitutionCode" xlink:type="simple">IT4031</named-content></p></list-item><list-item><p><bold>Type status:</bold> <named-content xmlns:xlink="http://www.w3.org/1999/xlink" content-type="dwc:typeStatus" xlink:type="simple">Other material</named-content>. <bold>Record Level:</bold> type: <named-content xmlns:xlink="http://www.w3.org/1999/xlink" content-type="dwc:type" xlink:type="simple">living culture</named-content>; collectionID: <named-content xmlns:xlink="http://www.w3.org/1999/xlink" content-type="dwc:collectionID" xlink:type="simple">MFLUCC 20-0150</named-content>; collectionCode: <named-content xmlns:xlink="http://www.w3.org/1999/xlink" content-type="dwc:collectionCode" xlink:type="simple">Mae Fah Luang Culture Collection (MFLUCC)</named-content></p></list-item></list></tp:treatment-sec><tp:treatment-sec sec-type="Description"><title>Description</title><p>Saprobic on dead aerial stem of <italic><tp:taxon-name><tp:taxon-name-part taxon-name-part-type="genus" reg="Artemisia">Artemisia</tp:taxon-name-part></tp:taxon-name></italic> sp. (<tp:taxon-name><tp:taxon-name-part taxon-name-part-type="order">Asterales</tp:taxon-name-part></tp:taxon-name>, <tp:taxon-name><tp:taxon-name-part taxon-name-part-type="family">Asteraceae</tp:taxon-name-part></tp:taxon-name>). <bold>Sexual morph</bold>: <italic>Ascomata</italic> (Fig. <xref ref-type="fig" rid="F6199384">4</xref>a-b, c - with ostiole) 170–300 × 140–250 µm (x¯ = 200 × 177 µm, n = 10), solitary, scattered, dark brown to black, semi-immersed to erumpent, sessile, globose to subglobose, uni-loculate, coriaceous, ostiolate and papillate. <italic><tp:taxon-name><tp:taxon-name-part taxon-name-part-type="genus" reg="Papilla">Papilla</tp:taxon-name-part></tp:taxon-name></italic> (Fig. <xref ref-type="fig" rid="F6199384">4</xref>d) 70–150 × 60–120 µm, mammiform to oblong, with a rounded to truncate apex, thick walled, composed of several layers, brown to dark brown cells of <italic>textura angularis</italic>, ostiole central, single and without periphyses. <italic>Peridium</italic> (Fig. <xref ref-type="fig" rid="F6199384">4</xref>e) 15–35 µm (x¯ = 20 µm, n = 15), brown to black, thick-walled, pseudoparenchymatous cells, composed of 4–6 cell layers, outer layers composed of dark brown loosely packed cells of <italic>textura angularis</italic>, inner layers composed of light brown to hyaline flattened cells of textura prismatica. <italic>Hamathecium</italic> comprising numerous, 1.5–2.5 µm wide (x¯ = 2 µm, n = 15), filamentous, distinctly septate, cellular pseudoparaphyses (Fig. <xref ref-type="fig" rid="F6199384">4</xref>f) with guttules, slightly constricted at the septa, anastomosing at the apex, embedded in a hyaline gelatinous matrix. <italic>Asci</italic> (Fig. <xref ref-type="fig" rid="F6199384">4</xref>g-j) 100–150 × 6–9 µm (x¯ = 132 × 8 µm, n = 15), 8-spored, bitunicate, fissitunicate, cylindrical to cylindrical-clavate, short furcate pedicel, apically rounded, well-developed ocular chamber. <italic>Ascospores</italic> (Fig. <xref ref-type="fig" rid="F6199384">4</xref>k-m) 120–150 × 2–3 µm (x¯ = 131 × 2.8 µm, n = 25), fasciculate, lying parallel or spiral at the centre, scolecosporous, filiform or filamentous, narrowly rounded towards the ends, slightly swollen at the middle of 4<sup>th</sup> or 5<sup>th</sup> cell from the apex (Fig. <xref ref-type="fig" rid="F6199384">4</xref>n), yellowish to yellowish brown, 15–18 septate and not constricted at the septa, smooth-walled. <bold>Asexual morph</bold>: Undetermined.</p><p>Culture characteristics: Ascospores germinating on PDA within 4 days, from single-spore isolation. Colonies (Fig. <xref ref-type="fig" rid="F6199384">4</xref>o-p) on PDA reaching 10–15 mm diam. after 14 days at 16°C, circular, entire edge, flat, dense, pale yellow in both upper and lower centres, white at the edges in both sides.</p><p>GenBank accession numbers (ex-MFLUCC 20-0150): SSU = MT880290, ITS = MT880294, LSU = MT880292, TEF = MT901292</p></tp:treatment-sec><tp:treatment-sec sec-type="Notes"><title>Notes</title><p><italic><tp:taxon-name><tp:taxon-name-part taxon-name-part-type="genus" reg="Pseudoophiobolus">Pseudoophiobolus</tp:taxon-name-part></tp:taxon-name></italic> was introduced by <xref ref-type="bibr" rid="B6202386">Phookamsak et al. (2017)</xref> to accommodate <italic><tp:taxon-name><tp:taxon-name-part taxon-name-part-type="genus" reg="Ophiobolus">Ophiobolus</tp:taxon-name-part></tp:taxon-name></italic>-like taxa, including <italic><tp:taxon-name><tp:taxon-name-part taxon-name-part-type="genus" reg="Pseudoophiobolus">P.</tp:taxon-name-part> <tp:taxon-name-part taxon-name-part-type="species" reg="mathieui">mathieui</tp:taxon-name-part></tp:taxon-name></italic>, characterised by ascospores that are subhyaline to pale yellowish or yellowish, with a swollen cell, lacking terminal appendages and not separating into part spores. Both the new Italian strain (MFLUCC 20-0150) and the previously-isolated ex-type strain of <italic><tp:taxon-name><tp:taxon-name-part taxon-name-part-type="genus" reg="Pseudoophiobolus">P.</tp:taxon-name-part> <tp:taxon-name-part taxon-name-part-type="species" reg="mathieui">mathieui</tp:taxon-name-part></tp:taxon-name></italic> (MFLUCC 17-1785) were collected from the Province of Forlì-Cesena, on <italic><tp:taxon-name><tp:taxon-name-part taxon-name-part-type="genus" reg="Artemisia">Artemisia</tp:taxon-name-part></tp:taxon-name></italic> sp. (<tp:taxon-name><tp:taxon-name-part taxon-name-part-type="order">Asterales</tp:taxon-name-part></tp:taxon-name>, <tp:taxon-name><tp:taxon-name-part taxon-name-part-type="family">Asteraceae</tp:taxon-name-part></tp:taxon-name>) and <italic><tp:taxon-name><tp:taxon-name-part taxon-name-part-type="genus" reg="Salvia">Salvia</tp:taxon-name-part></tp:taxon-name></italic> sp. (<tp:taxon-name><tp:taxon-name-part taxon-name-part-type="order">Lamiales</tp:taxon-name-part></tp:taxon-name>, <tp:taxon-name><tp:taxon-name-part taxon-name-part-type="family">Lamiaceae</tp:taxon-name-part></tp:taxon-name>), respectively. Further records were reported for the same Province on <italic><tp:taxon-name><tp:taxon-name-part taxon-name-part-type="genus" reg="Origanum">Origanum</tp:taxon-name-part> <tp:taxon-name-part taxon-name-part-type="species" reg="vulgare">vulgare</tp:taxon-name-part></tp:taxon-name></italic> (<tp:taxon-name><tp:taxon-name-part taxon-name-part-type="order">Lamiales</tp:taxon-name-part></tp:taxon-name>, <tp:taxon-name><tp:taxon-name-part taxon-name-part-type="family">Lamiaceae</tp:taxon-name-part></tp:taxon-name>) and <italic><tp:taxon-name><tp:taxon-name-part taxon-name-part-type="genus" reg="Ononis">Ononis</tp:taxon-name-part> <tp:taxon-name-part taxon-name-part-type="species" reg="spinosa">spinosa</tp:taxon-name-part></tp:taxon-name></italic> (<tp:taxon-name><tp:taxon-name-part taxon-name-part-type="order">Fabales</tp:taxon-name-part></tp:taxon-name>, <tp:taxon-name><tp:taxon-name-part taxon-name-part-type="family">Fabaceae</tp:taxon-name-part></tp:taxon-name>) (<xref ref-type="bibr" rid="B6202386">Phookamsak et al. 2017</xref>). Characteristics of our material resemble the holotype (<xref ref-type="bibr" rid="B6202386">Phookamsak et al. 2017</xref>). The holotype of <italic><tp:taxon-name><tp:taxon-name-part taxon-name-part-type="genus" reg="Pseudoophiobolus">P.</tp:taxon-name-part> <tp:taxon-name-part taxon-name-part-type="species" reg="mathieui">mathieui</tp:taxon-name-part></tp:taxon-name></italic> (MFLUCC 17-1785) and our newly-isolated strain (MFLUCC 20-0150) were similar in ascomata, ostiole, peridium and asci, but the ascomatal ostiole of MFLUCC 20-0150 was composed of cells of <italic>textura angularis</italic>, whereas, in MFLUCC 17-1785, the cells were of <italic>textura angularis</italic> to <italic>textura prismatica</italic> (Fig. <xref ref-type="fig" rid="F6199384">4</xref>).</p><p>From a comparison of ITS and LSU sequences between <italic><tp:taxon-name><tp:taxon-name-part taxon-name-part-type="genus" reg="Pseudoophiobolus">P.</tp:taxon-name-part> <tp:taxon-name-part taxon-name-part-type="species" reg="mathieui">mathieui</tp:taxon-name-part></tp:taxon-name></italic> (type) and MFLUCC 20-0150 strain, both were identical. However, seven nucleotide differences (1.13%) were found between the TEF sequences of two strains. Following the integrative taxonomic approach with both morphological data and molecular phylogenetic analyses, we conclude that our new collection is <italic><tp:taxon-name><tp:taxon-name-part taxon-name-part-type="genus" reg="Pseudoophiobolus">Pseudoophiobolus</tp:taxon-name-part> <tp:taxon-name-part taxon-name-part-type="species" reg="mathieui">mathieui</tp:taxon-name-part></tp:taxon-name></italic> and represents a new host record on <italic><tp:taxon-name><tp:taxon-name-part taxon-name-part-type="genus" reg="Artemisia">Artemisia</tp:taxon-name-part></tp:taxon-name></italic> sp. (<tp:taxon-name><tp:taxon-name-part taxon-name-part-type="order">Asterales</tp:taxon-name-part></tp:taxon-name>, <tp:taxon-name><tp:taxon-name-part taxon-name-part-type="family">Asteraceae</tp:taxon-name-part></tp:taxon-name>).</p></tp:treatment-sec><tp:treatment-sec><!--Section generated to contain objects referenced in tp:taxon-treatment.--><fig id="F6199384" position="float" orientation="portrait"><object-id xmlns:xlink="http://www.w3.org/1999/xlink" content-type="arpha" xlink:type="simple">BA3C9512-799A-57D7-ADA4-04A4ADDBE882</object-id><object-id xmlns:xlink="http://www.w3.org/1999/xlink" content-type="doi" xlink:type="simple">10.3897/BDJ.9.e59648.figure4</object-id><label>Figure 4.</label><caption><p><italic><tp:taxon-name><tp:taxon-name-part taxon-name-part-type="genus" reg="Pseudoophiobolus">Pseudoophiobolus</tp:taxon-name-part> <tp:taxon-name-part taxon-name-part-type="species" reg="mathieui">mathieui</tp:taxon-name-part></tp:taxon-name></italic> (MFLU 18-1907). <bold>a-b.</bold> Ascomata on dead host surface of <italic><tp:taxon-name><tp:taxon-name-part taxon-name-part-type="genus" reg="Artemisia">Artemisia</tp:taxon-name-part></tp:taxon-name></italic> sp. (<tp:taxon-name><tp:taxon-name-part taxon-name-part-type="order">Asterales</tp:taxon-name-part></tp:taxon-name>, <tp:taxon-name><tp:taxon-name-part taxon-name-part-type="family">Asteraceae</tp:taxon-name-part></tp:taxon-name>). <bold>c.</bold> Section of an ascoma. <bold>d.</bold> Close-up of ostiole. <bold>e.</bold> Peridium. <bold>f.</bold> Pseudoparaphyses. <bold>g-j.</bold> Asci. <bold>k-m.</bold> Ascospores. <bold>n.</bold> Ascospore with a swollen point (arrow). <bold>o-p.</bold> Colonies on PDA from upper (<bold>o</bold>) to lower (<bold>p</bold>) sides. Scale bars: b, d = 100 µm, c, f = 50 µm, e, g, h, l, m = 20 µm, i, j = 10 µm, n = 5 µm.</p></caption><graphic xmlns:xlink="http://www.w3.org/1999/xlink" xlink:href="bdj-09-e59648-g004.jpg" position="float" id="oo_460262.jpg" orientation="portrait" xlink:type="simple"><uri content-type="original_file" xlink:type="simple">https://binary.pensoft.net/fig/460262</uri></graphic></fig></tp:treatment-sec><ref-list><ref id="B6202386"><element-citation xmlns:xlink="http://www.w3.org/1999/xlink" publication-type="article" xlink:type="simple"><person-group person-group-type="author"><name name-style="western"><surname>Phookamsak</surname><given-names>R.</given-names></name><name name-style="western"><surname>Wanasinghe</surname><given-names>D. N.</given-names></name><name name-style="western"><surname>Hongsanan</surname><given-names>S.</given-names></name><name name-style="western"><surname>Phukhamsakda</surname><given-names>C.</given-names></name><name name-style="western"><surname>Huang</surname><given-names>S. K.</given-names></name><name name-style="western"><surname>Tennakoon</surname><given-names>D. S.</given-names></name><name name-style="western"><surname>Norphanphoun</surname><given-names>C.</given-names></name><name name-style="western"><surname>Camporesi</surname><given-names>E.</given-names></name><name name-style="western"><surname>Bulgakov</surname><given-names>T. S.</given-names></name><name name-style="western"><surname>Promputa</surname><given-names>I.</given-names></name><name name-style="western"><surname>Mortimer</surname><given-names>P. E.</given-names></name><name name-style="western"><surname>Xu</surname><given-names>J. C.</given-names></name></person-group><year>2017</year><article-title>Towards a natural classification of <italic><tp:taxon-name><tp:taxon-name-part taxon-name-part-type="genus" reg="Ophiobolus">Ophiobolus</tp:taxon-name-part></tp:taxon-name></italic> and ophiobolus-like taxa; introducing three novel genera <italic><tp:taxon-name><tp:taxon-name-part taxon-name-part-type="genus" reg="Ophiobolopsis">Ophiobolopsis</tp:taxon-name-part></tp:taxon-name></italic>, <italic><tp:taxon-name><tp:taxon-name-part taxon-name-part-type="genus" reg="Paraophiobolus">Paraophiobolus</tp:taxon-name-part></tp:taxon-name></italic> and <italic><tp:taxon-name><tp:taxon-name-part taxon-name-part-type="genus" reg="Pseudoophiobolus">Pseudoophiobolus</tp:taxon-name-part></tp:taxon-name></italic> in <tp:taxon-name><tp:taxon-name-part taxon-name-part-type="family">Phaeosphaeriaceae</tp:taxon-name-part></tp:taxon-name> (<tp:taxon-name><tp:taxon-name-part taxon-name-part-type="order">Pleosporales</tp:taxon-name-part></tp:taxon-name>)</article-title><source>Fungal Diversity</source><volume>87</volume><fpage>299</fpage><lpage>339</lpage><pub-id pub-id-type="doi">10.1007/s13225-017-0393-1</pub-id></element-citation></ref></ref-list></tp:taxon-treatment>
