# Supplementary material for: Additions to Italian Pleosporinae, including Italica heraclei sp. nov
Source: Biodivers Data J. 2021 Jan 18;9:e59648. doi: 10.3897/BDJ.9.e59648 (PMC7835198; doi:10.3897/BDJ.9.e59648)
Supplement: XML Treatment for Phomatodes nebulosa [file BDJ.9.e59648-treatment3.xml]

<!DOCTYPE tp:taxon-treatment
  PUBLIC "-//TaxonX//DTD Taxonomic Treatment Publishing DTD v0 20100105//EN" "tax-treatment-NSO.dtd">
<tp:taxon-treatment xmlns:tp="http://www.plazi.org/taxpub"><tp:treatment-meta><mixed-citation publication-type="journal"><person-group><name><surname>Wijesinghe</surname><given-names>Subodini N.</given-names></name><name><surname>Wang</surname><given-names>Yong</given-names></name><name><surname>Zucconi</surname><given-names>Laura</given-names></name><name><surname>Dayarathne</surname><given-names>Monika C.</given-names></name><name><surname>Boonmee</surname><given-names>Saranyaphat</given-names></name><name><surname>Camporesi</surname><given-names>Erio</given-names></name><name><surname>Wanasinghe</surname><given-names>Dhanushka N.</given-names></name><name><surname>Hyde</surname><given-names>Kevin D.</given-names></name></person-group><article-title>Additions to Italian <tp:taxon-name><tp:taxon-name-part taxon-name-part-type="suborder">Pleosporinae</tp:taxon-name-part></tp:taxon-name>, including <italic><tp:taxon-name><tp:taxon-name-part taxon-name-part-type="genus" reg="Italica">Italica</tp:taxon-name-part> <tp:taxon-name-part taxon-name-part-type="species" reg="heraclei">heraclei</tp:taxon-name-part></tp:taxon-name></italic> sp. nov.</article-title><source>Biodivers Data J</source><day>18</day><month>1</month><year>2021</year><volume>9</volume><pub-id pub-id-type="doi">10.3897/BDJ.9.e59648</pub-id></mixed-citation></tp:treatment-meta><tp:nomenclature><tp:taxon-name><object-id xmlns:xlink="http://www.w3.org/1999/xlink" content-type="arpha" xlink:type="simple">A80883D5-4F7B-5E04-B9B9-28795D08F153</object-id><tp:taxon-name-part taxon-name-part-type="genus">Phomatodes</tp:taxon-name-part> <tp:taxon-name-part taxon-name-part-type="species">nebulosa</tp:taxon-name-part><object-id xmlns:xlink="http://www.w3.org/1999/xlink" xlink:type="simple" object-id-type="IndexFungorum">IF 814134</object-id><object-id xmlns:xlink="http://www.w3.org/1999/xlink" xlink:type="simple" object-id-type="Facesoffungi number">FoF 06803</object-id></tp:taxon-name><tp:taxon-authority>(Pers.) Qian Chen &amp; L. Cai, Stud. Mycol. 82: 191 (2015)</tp:taxon-authority><tp:nomenclature-citation-list><tp:nomenclature-citation><tp:taxon-name><tp:taxon-name-part taxon-name-part-type="genus">Phomatodes</tp:taxon-name-part> <tp:taxon-name-part taxon-name-part-type="species">nebulosa</tp:taxon-name-part></tp:taxon-name><comment><italic><tp:taxon-name><tp:taxon-name-part taxon-name-part-type="genus" reg="Sphaeria">Sphaeria</tp:taxon-name-part> <tp:taxon-name-part taxon-name-part-type="species" reg="nebulosa">nebulosa</tp:taxon-name-part></tp:taxon-name></italic></comment></tp:nomenclature-citation><tp:nomenclature-citation><tp:taxon-name><tp:taxon-name-part taxon-name-part-type="genus" reg="Sphaeria"/><tp:taxon-name-part taxon-name-part-type="species" reg="nebulosa"/></tp:taxon-name><comment>= <italic><tp:taxon-name><tp:taxon-name-part taxon-name-part-type="genus" reg="Sphaeria">Sphaeria</tp:taxon-name-part> <tp:taxon-name-part taxon-name-part-type="species" reg="nebulosa">nebulosa</tp:taxon-name-part></tp:taxon-name></italic> Pers., Observ. mycol. (Lipsiae) 2: 69 (1800) [1799]</comment></tp:nomenclature-citation></tp:nomenclature-citation-list></tp:nomenclature><tp:treatment-sec sec-type="materials"><title>Materials</title><list list-type="alpha-lower" list-content="occurrences"><list-item><p><bold>Type status:</bold> <named-content xmlns:xlink="http://www.w3.org/1999/xlink" content-type="dwc:typeStatus" xlink:type="simple">Other material</named-content>. <bold>Occurrence:</bold> recordedBy: <named-content xmlns:xlink="http://www.w3.org/1999/xlink" content-type="dwc:recordedBy" xlink:type="simple">Erio Camporesi</named-content>; <bold>Taxon:</bold> namePublishedIn: <named-content xmlns:xlink="http://www.w3.org/1999/xlink" content-type="dwc:namePublishedIn" xlink:type="simple"><italic><tp:taxon-name><tp:taxon-name-part taxon-name-part-type="genus" reg="Phomatodes">Phomatodes</tp:taxon-name-part> <tp:taxon-name-part taxon-name-part-type="species" reg="nebulosa">nebulosa</tp:taxon-name-part></tp:taxon-name></italic> (Pers.) Qian Chen &amp; L. Cai, <italic>Stud. Mycol.</italic> 82: 191 (2015)</named-content>; kingdom: <named-content xmlns:xlink="http://www.w3.org/1999/xlink" content-type="dwc:kingdom" xlink:type="simple"><tp:taxon-name><tp:taxon-name-part taxon-name-part-type="kingdom">Fungi</tp:taxon-name-part></tp:taxon-name></named-content>; phylum: <named-content xmlns:xlink="http://www.w3.org/1999/xlink" content-type="dwc:phylum" xlink:type="simple"><tp:taxon-name><tp:taxon-name-part taxon-name-part-type="phylum">Ascomycota</tp:taxon-name-part></tp:taxon-name></named-content>; class: <named-content xmlns:xlink="http://www.w3.org/1999/xlink" content-type="dwc:class" xlink:type="simple"><tp:taxon-name><tp:taxon-name-part taxon-name-part-type="class">Dothideomycetes</tp:taxon-name-part></tp:taxon-name></named-content>; order: <named-content xmlns:xlink="http://www.w3.org/1999/xlink" content-type="dwc:order" xlink:type="simple"><tp:taxon-name><tp:taxon-name-part taxon-name-part-type="order">Pleosporales</tp:taxon-name-part></tp:taxon-name></named-content>; family: <named-content xmlns:xlink="http://www.w3.org/1999/xlink" content-type="dwc:family" xlink:type="simple"><tp:taxon-name><tp:taxon-name-part taxon-name-part-type="family">Didymellaceae</tp:taxon-name-part></tp:taxon-name></named-content>; genus: <named-content xmlns:xlink="http://www.w3.org/1999/xlink" content-type="dwc:genus" xlink:type="simple"><tp:taxon-name><tp:taxon-name-part taxon-name-part-type="genus">Phomatodes</tp:taxon-name-part></tp:taxon-name></named-content>; specificEpithet: <named-content xmlns:xlink="http://www.w3.org/1999/xlink" content-type="dwc:specificEpithet" xlink:type="simple"><tp:taxon-name><tp:taxon-name-part taxon-name-part-type="genus" reg="Phomatodes"/><tp:taxon-name-part taxon-name-part-type="species" reg="nebulosa">nebulosa</tp:taxon-name-part></tp:taxon-name></named-content>; taxonRank: <named-content xmlns:xlink="http://www.w3.org/1999/xlink" content-type="dwc:taxonRank" xlink:type="simple">species</named-content>; <bold>Location:</bold> stateProvince: <named-content xmlns:xlink="http://www.w3.org/1999/xlink" content-type="dwc:stateProvince" xlink:type="simple">Province of Arezzo [AR]</named-content>; county: <named-content xmlns:xlink="http://www.w3.org/1999/xlink" content-type="dwc:county" xlink:type="simple">Italy</named-content>; municipality: <named-content xmlns:xlink="http://www.w3.org/1999/xlink" content-type="dwc:municipality" xlink:type="simple">near Passo la Calla - Stia</named-content>; <bold>Identification:</bold> identifiedBy: <named-content xmlns:xlink="http://www.w3.org/1999/xlink" content-type="dwc:identifiedBy" xlink:type="simple">S.N. Wijesinghe</named-content>; <bold>Event:</bold> year: <named-content xmlns:xlink="http://www.w3.org/1999/xlink" content-type="dwc:year" xlink:type="simple">2018</named-content>; month: <named-content xmlns:xlink="http://www.w3.org/1999/xlink" content-type="dwc:month" xlink:type="simple">December</named-content>; day: <named-content xmlns:xlink="http://www.w3.org/1999/xlink" content-type="dwc:day" xlink:type="simple">3</named-content>; habitat: <named-content xmlns:xlink="http://www.w3.org/1999/xlink" content-type="dwc:habitat" xlink:type="simple">on a dead and aerial stem of <italic><tp:taxon-name><tp:taxon-name-part taxon-name-part-type="genus" reg="Urtica">Urtica</tp:taxon-name-part> <tp:taxon-name-part taxon-name-part-type="species" reg="dioica">dioica</tp:taxon-name-part></tp:taxon-name></italic> (<tp:taxon-name><tp:taxon-name-part taxon-name-part-type="order">Rosales</tp:taxon-name-part></tp:taxon-name>, <tp:taxon-name><tp:taxon-name-part taxon-name-part-type="family">Urticaceae</tp:taxon-name-part></tp:taxon-name>)</named-content>; fieldNotes: <named-content xmlns:xlink="http://www.w3.org/1999/xlink" content-type="dwc:fieldNotes" xlink:type="simple">Terrestrial</named-content>; <bold>Record Level:</bold> institutionID: <named-content xmlns:xlink="http://www.w3.org/1999/xlink" content-type="dwc:institutionID" xlink:type="simple">MFLU 18-2685</named-content>; institutionCode: <named-content xmlns:xlink="http://www.w3.org/1999/xlink" content-type="dwc:institutionCode" xlink:type="simple">Mae Fah Luang University Herbarium (MFLU)</named-content>; ownerInstitutionCode: <named-content xmlns:xlink="http://www.w3.org/1999/xlink" content-type="dwc:ownerInstitutionCode" xlink:type="simple">IT 4110</named-content></p></list-item><list-item><p><bold>Type status:</bold> <named-content xmlns:xlink="http://www.w3.org/1999/xlink" content-type="dwc:typeStatus" xlink:type="simple">Other material</named-content>. <bold>Record Level:</bold> type: <named-content xmlns:xlink="http://www.w3.org/1999/xlink" content-type="dwc:type" xlink:type="simple">living culture</named-content>; collectionID: <named-content xmlns:xlink="http://www.w3.org/1999/xlink" content-type="dwc:collectionID" xlink:type="simple">MFLUCC 20-0155</named-content>; collectionCode: <named-content xmlns:xlink="http://www.w3.org/1999/xlink" content-type="dwc:collectionCode" xlink:type="simple">Mae Fah Luang Culture Collection (MFLUCC)</named-content></p></list-item></list></tp:treatment-sec><tp:treatment-sec sec-type="Description"><title>Description</title><p>Saprobic on dead aboveground stem of <italic><tp:taxon-name><tp:taxon-name-part taxon-name-part-type="genus" reg="Urtica">Urtica</tp:taxon-name-part> <tp:taxon-name-part taxon-name-part-type="species" reg="dioica">dioica</tp:taxon-name-part></tp:taxon-name></italic> L. (<tp:taxon-name><tp:taxon-name-part taxon-name-part-type="order">Rosales</tp:taxon-name-part></tp:taxon-name>, <tp:taxon-name><tp:taxon-name-part taxon-name-part-type="family">Urticaceae</tp:taxon-name-part></tp:taxon-name>). <bold>Asexual morph</bold>: Coelomycetous. <italic>Conidiomata</italic> (Fig. <xref ref-type="fig" rid="F6199193">5</xref>a-c) immersed, raised as black spots on the host surface, pycnidial, 60–70 × 140–170 µm (x¯ = 66.5 × 155 µm, n = 10), solitary, scattered, unilocular, globose or subglobose to irregular. <italic>Pycnidial wall</italic> (Fig. <xref ref-type="fig" rid="F6199193">5</xref>d) pseudoparenchymatous, 3–5-layered, 15–30 µm (x¯ = 25 µm, n = 10) wide, thick walled, the outermost layer comprising dark brown cells of <italic>textura angularis</italic>, the inner layer comprising pale brown to hyaline cells of <italic>textura angularis</italic>. <italic>Conidiophores</italic> reduced to conidiogenous cells. <italic>Conidiogenous cells</italic> (Fig. <xref ref-type="fig" rid="F6199193">5</xref>e-f) 4–5 × 2–4 µm (x¯ = 4.5 × 3.6 µm, n = 5), enteroblastic, phialidic, ampulliform or short cylindrical, determinate, smooth, hyaline. <italic>Conidia</italic> (Fig. <xref ref-type="fig" rid="F6199193">5</xref>g-j) 4–7 × 1–2 µm (x¯ = 5.3 × 1.6 µm, n = 30) ellipsoidal to cylindrical, aseptate, guttulate, smooth-walled, hyaline. <bold>Sexual morph</bold>: Undetermined.</p><p>Culture characteristics: Conidia germinating on PDA within 24 h, from single-spore isolation. Colonies (Fig. <xref ref-type="fig" rid="F6199193">5</xref>l-m) on PDA reaching 5–10 mm diam. after 10 days at 18°C, circular, entire edge, flat, dense, white in both upper and lower sides.</p><p>GenBank accession numbers (ex-MFLUCC 20-0155): ITS = MT880293, LSU = MT880295, TUB2 = MT901291</p></tp:treatment-sec><tp:treatment-sec sec-type="Notes"><title>Notes</title><p><italic><tp:taxon-name><tp:taxon-name-part taxon-name-part-type="genus" reg="Phomatodes">Phomatodes</tp:taxon-name-part></tp:taxon-name></italic> was introduced by <xref ref-type="bibr" rid="B6199690">Chen et al. (2015)</xref> to accommodate <italic><tp:taxon-name><tp:taxon-name-part taxon-name-part-type="genus" reg="Phoma">Phoma</tp:taxon-name-part></tp:taxon-name></italic>-like taxa in <tp:taxon-name><tp:taxon-name-part taxon-name-part-type="family">Didymellaceae</tp:taxon-name-part></tp:taxon-name>. The type species, <italic><tp:taxon-name><tp:taxon-name-part taxon-name-part-type="genus" reg="Phomatodes">Phomatodes</tp:taxon-name-part> <tp:taxon-name-part taxon-name-part-type="species" reg="aubrietiae">aubrietiae</tp:taxon-name-part></tp:taxon-name></italic>, is characterised by globose to subglobose pycnidia, ostiolate conidiomata, solitary or confluent, with a 3–5-layered, pigmented pseudoparenchymatous pycnidial wall, phialidic, hyaline, smooth, ampulliform to doliiform conidiogenous cells and cylindrical to allantoid, hyaline, thin-walled, smooth, aseptate, polar guttulate conidia (<xref ref-type="bibr" rid="B6199690">Chen et al. 2015</xref>). The morphology of our material (Fig. <xref ref-type="fig" rid="F6199193">5</xref>) agrees with that of the holotype (CBS 100191), with globose to subglobose conidiomata; phialidic, ampulliform conidiogenous cells; and hyaline, aseptate and polar guttulate conidia (5–7 × 1.5–2.5 µm).</p><p>From the comparison of ITS, LSU and TUB2 sequences between <italic><tp:taxon-name><tp:taxon-name-part taxon-name-part-type="genus" reg="Phomatodes">P.</tp:taxon-name-part> <tp:taxon-name-part taxon-name-part-type="species" reg="nebulosa">nebulosa</tp:taxon-name-part></tp:taxon-name></italic> (CBS 100191-type) and <italic><tp:taxon-name><tp:taxon-name-part taxon-name-part-type="genus" reg="Phomatodes">P.</tp:taxon-name-part> <tp:taxon-name-part taxon-name-part-type="species" reg="nebulosa">nebulosa</tp:taxon-name-part></tp:taxon-name></italic> (MFLUCC 20-0155), both strains were identical. In our multi-locus phylogenetic analyses, the new isolate (MFLUCC 20-0155) and the ex-type strains of <italic><tp:taxon-name><tp:taxon-name-part taxon-name-part-type="genus" reg="Phomatodes">P.</tp:taxon-name-part> <tp:taxon-name-part taxon-name-part-type="species" reg="nebulosa">nebulosa</tp:taxon-name-part></tp:taxon-name></italic> (CBS 117.93, CBS 740.96, CBS 100191, MFLU 18-0177) clustered together with high support (99 ML/1.00 PP) (Fig. <xref ref-type="fig" rid="F6199171">2</xref>).</p><p>Early records of <italic><tp:taxon-name><tp:taxon-name-part taxon-name-part-type="genus" reg="Phomatodes">Phomatodes</tp:taxon-name-part> <tp:taxon-name-part taxon-name-part-type="species" reg="nebulosa">nebulosa</tp:taxon-name-part></tp:taxon-name></italic> were reported on <italic><tp:taxon-name><tp:taxon-name-part taxon-name-part-type="genus" reg="Armoracia">Armoracia</tp:taxon-name-part> <tp:taxon-name-part taxon-name-part-type="species" reg="rusticana">rusticana</tp:taxon-name-part></tp:taxon-name></italic> (<tp:taxon-name><tp:taxon-name-part taxon-name-part-type="order">Brassicales</tp:taxon-name-part></tp:taxon-name>, <tp:taxon-name><tp:taxon-name-part taxon-name-part-type="family">Brassicaceae</tp:taxon-name-part></tp:taxon-name>) and <italic><tp:taxon-name><tp:taxon-name-part taxon-name-part-type="genus" reg="Mercurialis">Mercurialis</tp:taxon-name-part> <tp:taxon-name-part taxon-name-part-type="species" reg="perennis">perennis</tp:taxon-name-part></tp:taxon-name></italic> (<tp:taxon-name><tp:taxon-name-part taxon-name-part-type="order">Malpighiales</tp:taxon-name-part></tp:taxon-name>, <tp:taxon-name><tp:taxon-name-part taxon-name-part-type="family">Euphorbiaceae</tp:taxon-name-part></tp:taxon-name>) from the Netherlands, <italic><tp:taxon-name><tp:taxon-name-part taxon-name-part-type="genus" reg="Thlaspi">Thlaspi</tp:taxon-name-part> <tp:taxon-name-part taxon-name-part-type="species" reg="arvense">arvense</tp:taxon-name-part></tp:taxon-name></italic> (<tp:taxon-name><tp:taxon-name-part taxon-name-part-type="order">Brassicales</tp:taxon-name-part></tp:taxon-name>, <tp:taxon-name><tp:taxon-name-part taxon-name-part-type="family">Brassicaceae</tp:taxon-name-part></tp:taxon-name>) from Poland (<xref ref-type="bibr" rid="B6199690">Chen et al. 2015</xref>, <xref ref-type="bibr" rid="B6201228">Farr and Rossman 2020</xref>) and <italic><tp:taxon-name><tp:taxon-name-part taxon-name-part-type="genus" reg="Datisca">Datisca</tp:taxon-name-part> <tp:taxon-name-part taxon-name-part-type="species" reg="cannabina">cannabina</tp:taxon-name-part></tp:taxon-name></italic> (<tp:taxon-name><tp:taxon-name-part taxon-name-part-type="order">Cucurbitales</tp:taxon-name-part></tp:taxon-name>, <tp:taxon-name><tp:taxon-name-part taxon-name-part-type="family">Datiscaceae</tp:taxon-name-part></tp:taxon-name>) from Uzbekistan (<xref ref-type="bibr" rid="B6201236">Gafforov 2017</xref>, <xref ref-type="bibr" rid="B6201228">Farr and Rossman 2020</xref>). Our new strain of <italic><tp:taxon-name><tp:taxon-name-part taxon-name-part-type="genus" reg="Phomatodes">P.</tp:taxon-name-part> <tp:taxon-name-part taxon-name-part-type="species" reg="nebulosa">nebulosa</tp:taxon-name-part></tp:taxon-name></italic> from <italic><tp:taxon-name><tp:taxon-name-part taxon-name-part-type="genus" reg="Urtica">U.</tp:taxon-name-part> <tp:taxon-name-part taxon-name-part-type="species" reg="dioica">dioica</tp:taxon-name-part></tp:taxon-name></italic> was collected from the Province of Arezzo in Italy at higher altitude (296 m a.s.l.), compared to the previous Italian record on the same host, but from the Province of Forlì-Cesena (34 m a.s.l.) (<xref ref-type="bibr" rid="B6201723">Hyde et al. 2020a</xref>). Considering the results of our integrative taxonomic approach, we report this strain as a new record of <italic><tp:taxon-name><tp:taxon-name-part taxon-name-part-type="genus" reg="Phomatodes">P.</tp:taxon-name-part> <tp:taxon-name-part taxon-name-part-type="species" reg="nebulosa">nebulosa</tp:taxon-name-part></tp:taxon-name></italic>, the first for the Province of Arezzo and the second for Italy, widening its geographic distribution in the country.</p></tp:treatment-sec><tp:treatment-sec><!--Section generated to contain objects referenced in tp:taxon-treatment.--><fig id="F6199193" position="float" orientation="portrait"><object-id xmlns:xlink="http://www.w3.org/1999/xlink" content-type="arpha" xlink:type="simple">6A018B83-4CE0-5D63-A4A3-641568E358E3</object-id><object-id xmlns:xlink="http://www.w3.org/1999/xlink" content-type="doi" xlink:type="simple">10.3897/BDJ.9.e59648.figure5</object-id><label>Figure 5.</label><caption><p><italic><tp:taxon-name><tp:taxon-name-part taxon-name-part-type="genus" reg="Phomatodes">Phomatodes</tp:taxon-name-part> <tp:taxon-name-part taxon-name-part-type="species" reg="nebulosa">nebulosa</tp:taxon-name-part></tp:taxon-name></italic> (MFLU 18-2685). <bold>a-b.</bold> Conidiomata on a dead stem of <italic><tp:taxon-name><tp:taxon-name-part taxon-name-part-type="genus" reg="Urtica">Urtica</tp:taxon-name-part> <tp:taxon-name-part taxon-name-part-type="species" reg="dioica">dioica</tp:taxon-name-part></tp:taxon-name></italic> <tp:taxon-name><tp:taxon-name-part taxon-name-part-type="order">Rosales</tp:taxon-name-part></tp:taxon-name>, <tp:taxon-name><tp:taxon-name-part taxon-name-part-type="family">Urticaceae</tp:taxon-name-part></tp:taxon-name>). <bold>c.</bold> Longitudinal section of a conidioma. <bold>d.</bold> Conidiomatal wall. <bold>e-f.</bold> Development stages of conidiogenesis. <bold>g-j.</bold> Conidiospores. <bold>k.</bold> Germinating conidium. <bold>l-m.</bold> Colonies on PDA (<bold>l</bold> upper, <bold>m</bold> lower). Scale bars: a = 100 µm, c = 50 µm, b, k = 20 µm, d-e = 10 µm, f-j = 5 µm.</p></caption><graphic xmlns:xlink="http://www.w3.org/1999/xlink" xlink:href="bdj-09-e59648-g005.jpg" position="float" id="oo_460209.jpg" orientation="portrait" xlink:type="simple"><uri content-type="original_file" xlink:type="simple">https://binary.pensoft.net/fig/460209</uri></graphic></fig><fig id="F6199171" position="float" orientation="portrait"><object-id xmlns:xlink="http://www.w3.org/1999/xlink" content-type="arpha" xlink:type="simple">7279163F-A5F4-5E35-9A71-6291D4F92DD0</object-id><object-id xmlns:xlink="http://www.w3.org/1999/xlink" content-type="doi" xlink:type="simple">10.3897/BDJ.9.e59648.figure2</object-id><label>Figure 2.</label><caption><p>Phylogeny of the family <tp:taxon-name><tp:taxon-name-part taxon-name-part-type="family">Didymellaceae</tp:taxon-name-part></tp:taxon-name>, reconstructed from the combined ITS–LSU–RPB2–TUB2 dataset. <italic><tp:taxon-name><tp:taxon-name-part taxon-name-part-type="genus" reg="Leptosphaeria">Leptosphaeria</tp:taxon-name-part> <tp:taxon-name-part taxon-name-part-type="species" reg="conoidea">conoidea</tp:taxon-name-part></tp:taxon-name></italic> (CBS 616.75) and <italic><tp:taxon-name><tp:taxon-name-part taxon-name-part-type="genus" reg="Leptosphaeria">L.</tp:taxon-name-part> <tp:taxon-name-part taxon-name-part-type="species" reg="doliolum">doliolum</tp:taxon-name-part></tp:taxon-name></italic> (CBS 505.75) serve as outgroup taxa. ML = 70 and PP = 0.95 are presented above each node. The new isolate is indicated in bold; <sup>T</sup> = type strains. The scale bar represents the expected number of nucleotide substitutions per site.</p></caption><graphic xmlns:xlink="http://www.w3.org/1999/xlink" xlink:href="bdj-09-e59648-g002.jpg" position="float" id="oo_480000.jpg" orientation="portrait" xlink:type="simple"><uri content-type="original_file" xlink:type="simple">https://binary.pensoft.net/fig/480000</uri></graphic></fig></tp:treatment-sec><ref-list><ref id="B6199690"><element-citation xmlns:xlink="http://www.w3.org/1999/xlink" publication-type="article" xlink:type="simple"><person-group person-group-type="author"><name name-style="western"><surname>Chen</surname><given-names>Q.</given-names></name><name name-style="western"><surname>Jiang</surname><given-names>GZ</given-names></name><name name-style="western"><surname>Cai</surname><given-names>L</given-names></name><name name-style="western"><surname>Crous</surname><given-names>PW</given-names></name></person-group><year>2015</year><article-title>Resolving the <italic><tp:taxon-name><tp:taxon-name-part taxon-name-part-type="genus" reg="Phoma">Phoma</tp:taxon-name-part> <tp:taxon-name-part taxon-name-part-type="species" reg="enigma">enigma</tp:taxon-name-part></tp:taxon-name></italic></article-title><source>Studies in Mycology</source><volume>82</volume><fpage>137</fpage><lpage>217</lpage><pub-id pub-id-type="doi">10.1016/j.simyco.2015.10.003</pub-id></element-citation></ref><ref id="B6201228"><element-citation xmlns:xlink="http://www.w3.org/1999/xlink" publication-type="website" xlink:type="simple"><person-group person-group-type="author"><name name-style="western"><surname>Farr</surname><given-names>D. F.</given-names></name><name name-style="western"><surname>Rossman</surname><given-names>A. Y.</given-names></name></person-group><article-title>Fungal Databases, U.S. National Fungus Collections, ARS, USDA</article-title><uri xlink:type="simple">https://nt.ars-grin.gov/fungaldatabases/</uri><date-in-citation content-type="access-date">2020-07-20T00:00:00+03:00</date-in-citation></element-citation></ref><ref id="B6201236"><element-citation xmlns:xlink="http://www.w3.org/1999/xlink" publication-type="article" xlink:type="simple"><person-group person-group-type="author"><name name-style="western"><surname>Gafforov</surname><given-names>Y. S.</given-names></name></person-group><year>2017</year><article-title>A preliminary checklist of Ascomycetous microfungi from southern Uzbekistan</article-title><source>Mycosphere</source><volume>8</volume><fpage>660</fpage><lpage>696</lpage><pub-id pub-id-type="doi">10.5943/mycosphere/8/4/12</pub-id></element-citation></ref><ref id="B6201723"><element-citation xmlns:xlink="http://www.w3.org/1999/xlink" publication-type="article" xlink:type="simple"><person-group person-group-type="author"><name name-style="western"><surname>Hyde</surname><given-names>K. D.</given-names></name><name name-style="western"><surname>Silva</surname><given-names>N. I.</given-names></name><name name-style="western"><surname>Jeewon</surname><given-names>R.</given-names></name><name name-style="western"><surname>Bhat</surname><given-names>D. J.</given-names></name><name name-style="western"><surname>Liu</surname><given-names>N. G.</given-names></name><name name-style="western"><surname>Chaiwan</surname><given-names>N.</given-names></name><name name-style="western"><surname>Tennakoon</surname><given-names>D. S.</given-names></name><name name-style="western"><surname>Boonmee</surname><given-names>S.</given-names></name><name name-style="western"><surname>Maharachchikumbura</surname><given-names>S. S.N.</given-names></name><name name-style="western"><surname>Samarakoon</surname><given-names>M. C.</given-names></name><name name-style="western"><surname>Norphanphoun</surname><given-names>C.</given-names></name><name name-style="western"><surname>Jayasiri</surname><given-names>S. C.</given-names></name><name name-style="western"><surname>Jayawardena</surname><given-names>R. S.</given-names></name><name name-style="western"><surname>Lin</surname><given-names>C. G.</given-names></name><name name-style="western"><surname>Phookamsak</surname><given-names>R.</given-names></name><name name-style="western"><surname>Jiang</surname><given-names>H. B.</given-names></name><name name-style="western"><surname>Karunarathna</surname><given-names>A.</given-names></name><name name-style="western"><surname>Manawasinghe</surname><given-names>I. S.</given-names></name><name name-style="western"><surname>Pem</surname><given-names>D.</given-names></name><name name-style="western"><surname>Zeng</surname><given-names>X. Y.</given-names></name><name name-style="western"><surname>Li</surname><given-names>J.</given-names></name><name name-style="western"><surname>Luo</surname><given-names>Z. L.</given-names></name><name name-style="western"><surname>Doilom</surname><given-names>M.</given-names></name><name name-style="western"><surname>Abeywickrama</surname><given-names>P. D.</given-names></name><name name-style="western"><surname>Wijesinghe</surname><given-names>S. N.</given-names></name><name name-style="western"><surname>Bandarupalli</surname><given-names>D.</given-names></name><name name-style="western"><surname>Brahamanage</surname><given-names>R. S.</given-names></name><name name-style="western"><surname>Yang</surname><given-names>E. F.</given-names></name><name name-style="western"><surname>Wanasinghe</surname><given-names>D. N.</given-names></name><name name-style="western"><surname>Senanayake</surname><given-names>I. C.</given-names></name><name name-style="western"><surname>Goonasekara</surname><given-names>I. D.</given-names></name><name name-style="western"><surname>Wei</surname><given-names>D. P.</given-names></name><name name-style="western"><surname>Aluthmuhandiram</surname><given-names>J. V.S.</given-names></name><name name-style="western"><surname>Dayarathne</surname><given-names>M. C.</given-names></name><name name-style="western"><surname>Marasinghe</surname><given-names>D. S.</given-names></name><name name-style="western"><surname>Li</surname><given-names>W. J.</given-names></name><name name-style="western"><surname>Huanraluek</surname><given-names>N.</given-names></name><name name-style="western"><surname>Sysouphanthong</surname><given-names>P.</given-names></name><name name-style="western"><surname>Dissanayake</surname><given-names>L. S.</given-names></name><name name-style="western"><surname>Dong</surname><given-names>W.</given-names></name><name name-style="western"><surname>Lumyong</surname><given-names>S.</given-names></name><name name-style="western"><surname>Karunarathna</surname><given-names>S. C.</given-names></name><name name-style="western"><surname>Jones</surname><given-names>E. B.G.</given-names></name><name name-style="western"><surname>Al-Sadi</surname><given-names>A. M.</given-names></name><name name-style="western"><surname>Harishchandra</surname><given-names>D.</given-names></name><name name-style="western"><surname>Sarma</surname><given-names>V. V</given-names></name><name name-style="western"><surname>Bulgakov</surname><given-names>T. S.</given-names></name></person-group><year>2020</year><article-title>AJOM new records and collections of fungi: 1–100</article-title><source>Asian Journal of Mycology</source><volume>3</volume><fpage>22</fpage><lpage>294</lpage><pub-id pub-id-type="doi">10.5943/ajom/3/1/3</pub-id></element-citation></ref></ref-list></tp:taxon-treatment>
